# Supplementary material for: Highly efficient intercellular spreading of protein misfolding mediated by viral ligand-receptor interactions
Source: Nat Commun. 2021 Oct 19;12:5739. doi: 10.1038/s41467-021-25855-2 (PMC8526834; doi:10.1038/s41467-021-25855-2)
Supplement: Supplementary file 6 — Source Data [file 41467_2021_25855_MOESM6_ESM.zip]

Archive with 2 entries (2 files):
- 24082021_DataSource final.xlsx
- __MACOSX/._24082021_DataSource final.xlsx
